# Supplementary material for: Performance of self-performed SARS-CoV-2 rapid antigen test: a systematic review and meta-analysis
Source: Front Public Health. 2024 Oct 18;12:1402949. doi: 10.3389/fpubh.2024.1402949 (PMC11527648; doi:10.3389/fpubh.2024.1402949)
Supplement: Supplementary file 1 [file Table_1.XLSX]

## Sheet: Sheet1
Author	True positive	False positive	False negative	True negative	Sample Size	Region of study	Sample collector	Collection time after symptoms onset	Percentage of patients with symptoms	Assessed rapid antigen tests	Sample type for RT-PCR	Target region of RT-PCR	Cutoff for Ct value
Takeuchi et al, 2022	158	0	75	629	862	Asia	healthcare professionals	not disclosed	>= 50%	Other tests	nasopharyngeal/oropharyngeal	N2 gene	30
Schrom et al, 2022	177	19	9	526	731	America	healthcare professionals	not disclosed	< 50%	BinaxNOW	nasal	N and E genes	30
Alqahtani et al, 2022	602	30	131	3420	4183	Asia	healthcare professionals	not disclosed	>= 50%	Panbio	nasopharyngeal/oropharyngeal	E gene	41
Suliman et al, 2022	25	3	26	577	631	America	healthcare professionals	not disclosed	< 50%	Other tests	nasal	N2 gene	40
Leventopoulos et al, 2022	324	0	6	503	833	Europe	self-collected	< 7 days	not disclosed	Other tests	nasopharyngeal/oropharyngeal	N and E genes	not disclosed
Chiu et al, 2021	62	10	13	264	349	America	self-collected	< 5 days	>= 50%	Other tests	nasal	Orf1b of RdRP gene	not disclosed
Galliez et al, 2022	113	0	14	65	192	America	healthcare professionals	< 7 days	>= 50%	Panbio	nasopharyngeal/oropharyngeal	N1 and N2 genes	37
Tonen-Wolyec et al, 2021	20	0	2	84	106	Europe	self-collected	< 7 days	< 50%	Other tests	nasopharyngeal/oropharyngeal	E gene and Orf1ab of RdRP gene	not disclosed
Begum et al, 2021	80	3	20	111	214	Asia	not disclosed	not disclosed	>= 50%	Other tests	combined nasopharyngeal/oropharyngeal and nasal	Orf1ab of RdRP gene	not disclosed
Stokes et al, 2022	74	7	10	8	99	America	healthcare professionals	< 7 days	>= 50%	Panbio	nasopharyngeal/oropharyngeal	E gene	41
Sania et al, 2022	198	21	93	911	1223	Asia	healthcare professionals	not disclosed	>= 50%	STANDARD Q	combined nasopharyngeal/oropharyngeal and nasal	not disclosed	not disclosed
Sicilia et al, 2022	40	0	9	194	243	America	healthcare professionals	< 11 days	>= 50%	Panbio	nasopharyngeal/oropharyngeal	N gene and Orf1ab of RdRP gene	38
Wölfl-Duchek et al, 2022	29	0	17	39	85	Europe	self-collected	not disclosed	>= 50%	Other tests	nasopharyngeal/oropharyngeal	E gene and Orf1ab of RdRP gene	35
Drain et al, 2022	152	1	28	616	797	America	not disclosed	< 5 days	>= 50%	Other tests	nasal	not disclosed	not disclosed
Jakobsen et al, 2021	32	0	34	7008	7074	Europe	healthcare professionals	not disclosed	< 50%	STANDARD Q	nasopharyngeal/oropharyngeal	E gene	38
Nikolai et al, 2021	31	1	3	61	96	Europe	self-collected	not disclosed	>= 50%	STANDARD Q	nasopharyngeal/oropharyngeal	not disclosed	not disclosed
Medoro et al, 2022	111	9	9	455	584	Europe	healthcare professionals	< 7 days	< 50%	Other tests	nasopharyngeal/oropharyngeal	N, E, and RdRP genes	40
Terpos et al, 2021	100	0	9	250	359	Europe	self-collected	< 7 days	>= 50%	Other tests	nasopharyngeal/oropharyngeal	not disclosed	37
Sazed et al, 2021	121	2	12	245	380	Asia	not disclosed	not disclosed	>= 50%	Other tests	nasopharyngeal/oropharyngeal	N1 and N2 genes	not disclosed
Patriquin et al, 2022	154	1	21	21	197	America	not disclosed	not disclosed	< 50%	Panbio	nasopharyngeal/oropharyngeal	E gene and Orf1a of RdRP gene	not disclosed
Okoye et al, 2022	45	2	4	3759	3810	America	healthcare professionals	not disclosed	not disclosed	BinaxNOW	nasal	N gene, S gene, and Orf1ab of RdRP gene	37
Schuit et al, 2022	323	6	86	205	620	Europe	self-collected	not disclosed	>= 50%	Other tests		E gene	not disclosed
Cassuto et al, 2021	31	0	1	202	234	Europe	healthcare professionals	< 7 days	>= 50%	Other tests	nasopharyngeal/oropharyngeal	N gene, S gene, and Orf1ab of RdRP gene	not disclosed
Pollock et al, 2021	135	21	99	1243	1498	America	healthcare professionals	not disclosed	< 50%	Other tests	nasal	N2 gene	not disclosed
Stohr et al, 2022	118	4	74	1387	1583	Europe	self-collected	not disclosed	>= 50%	Other tests	nasopharyngeal/oropharyngeal	N, E, and RdRP genes	not disclosed
Osmanodja et al, 2021	62	1	8	308	379	Europe	self-collected	< 7 days	>= 50%	Other tests	nasopharyngeal/oropharyngeal	E gene and Orf1ab of RdRP gene	not disclosed
Ford et al, 2021	267	2	67	1774	2110	America	self-collected	not disclosed	>= 50%	BinaxNOW	nasal	N gene, S gene, and Orf1ab of RdRP gene	37
Salcedo et al, 2022	51	1	8	113	173	America	not disclosed	< 7 days	< 50%	Other tests	nasal	N1, N2, and RdRP genes	not disclosed
Takeuchi et al, 2021	37	0	14	811	862	Asia	not disclosed	not disclosed	>= 50%	Other tests	nasopharyngeal/oropharyngeal	N2 gene	not disclosed
Surasi et al, 2021	55	0	72	642	769	America	healthcare professionals	not disclosed	< 50%	BinaxNOW	nasal	N gene, S gene, and Orf1ab of RdRP gene	37
Polvere et al, 2022	113	3	2	383	501	Europe	healthcare professionals	not disclosed	< 50%	Other tests	nasopharyngeal/oropharyngeal	E gene	40
Pollreis et al, 2021	25	0	12	177	214	America	not disclosed	not disclosed	>= 50%	BinaxNOW	nasal	N gene, S gene, and Orf1ab of RdRP gene	not disclosed
Sood et al, 2021	127	9	99	539	774	America	healthcare professionals	not disclosed	< 50%	BinaxNOW	Other sample type	not disclosed	40
Siddiqui et al, 2021	179	13	43	5826	6061	America	healthcare professionals	not disclosed	< 50%	BinaxNOW	nasal	N gene	not disclosed
Pollock et al, 2021	226	12	66	2004	2308	America	healthcare professionals	not disclosed	< 50%	BinaxNOW	nasal	N2 gene	40
Almendares et al, 2022	157	4	142	3116	3419	America	healthcare professionals	< 14 days	< 50%	BinaxNOW	nasopharyngeal/oropharyngeal	N1 and N2 genes (CDC rRT-PCR assay) and N, E, and Orf1a (Fosun rRT-PCR assay)	not disclosed
James et al, 2021	86	3	66	2184	2339	America	healthcare professionals	not disclosed	< 50%	BinaxNOW	nasal	N gene and Orf1 of RdRP gene	42
Tinker et al, 2021	8	0	32	1500	1540	America	self-collected	not disclosed	< 50%	BinaxNOW	nasal	not disclosed	40
Sazed et al, 2022	129	1	20	71	221	Asia	not disclosed	not disclosed	>= 50%	STANDARD Q	nasopharyngeal/oropharyngeal	N1 and N2 genes	not disclosed
Goodall et al, 2022	66	0	34	1245	1345	America	self-collected	not disclosed	< 50%	Panbio	nasal	N gene, S gene, and Orf1ab of RdRP gene	not disclosed
Lindner et al, 2021	33	0	7	104	144	Europe	self-collected	< 14 days	>= 50%	STANDARD Q	nasopharyngeal/oropharyngeal	E gene	not disclosed
Klein et al, 2021	38	2	7	243	290	Europe	self-collected	not disclosed	< 50%	Panbio	nasopharyngeal/oropharyngeal	N and E genes	not disclosed
Cohen et al, 2022	57	4	24	182	267	Europe	self-collected	not disclosed	>= 50%	Other tests	nasopharyngeal/oropharyngeal	E gene	not disclosed
Lee et al, 2022	55	0	16	104	175	Asia	not disclosed	not disclosed	not disclosed	STANDARD Q	nasopharyngeal/oropharyngeal	E gene and RdRP gene	35
Salcedo et al, 2022	11	0	2	10	23	America	not disclosed	< 7 days	not disclosed	Other tests	nasal	N1 gene	not disclosed
